# Supplementary material for: Accelerated flowering time reduces lifetime water use without penalizing reproductive performance in Arabidopsis
Source: Plant Cell Environ. 2019 Mar 12;42(6):1847–67. doi: 10.1111/pce.13527 (PMC6563486; doi:10.1111/pce.13527)
Supplement: Supplementary file 2 — Table S1: Ecotypes used in benchmarking experiment Table S2: RIL genotypes according to Tjörék et al. (2006) Table S3: Primers used in genotyping and qPCR Table S4: Genotyping of FRI and FLC alleles in RIL population using InDel markers, scored by qPCR and high‐resolution melt (HRM) curve. Table S5: Genotypes of near isogenic lines (NILs) Table S6: Correlation matrix of traits analysed for the 12 ecotypes population Table S7: Correlation matrix of traits analysed for the RIL population Table S8: Number of differentially expressed protein coding genes in mapping intervals Table S9: IDs of differentially expressed genes in mapping intervals Table S10: Fold expression and error (Line/Col‐0) of selected DE genes in three mapping intervals at 26‐ and 43 days post germination (n = 3). Table S11: Association between gene expression and mPWU and flowering time (Flowering). Genes FLOWERING LOCUS T (FT), FRI, FLC and At4g00960. [file PCE-42-1847-s002.xlsx]

## Sheet: Table S1
Table S1: Ecotypes used in benchmarking experiment
Ecotype	Location	Germplasm ID	Notes
C24	Coimbra, Portugal	CS906	RIL mapping population parent
CIBC-5	Ascot, UK	CS78894
Col-0	Columbia, USA	CS1092	RIL mapping population parent
Ct-1	Catania, Italy	CS1094
Cvi-0	Cape Verde Islands	CS902
Ei-2	Eifel, Germany	CS1124
Se-0	San Eleno, Spain	CS28726
Est-1	Vagli, Estonia	CS28244
Fei-0	St. Maria d. Feiria, Portugal	CS28250
HR-5	Ascot, UK	CS76514
Kondara	Kondara, Tajikistan	CS916
Ler-0	Landsberg am Lech, Germany	CS20

## Sheet: Table S2
Table S2: RIL genotypes according to Tjörék et al. (2006)
MASC	MASC03771	MASC07014	MASC03758	MASC09203	MASC02475	MASC03658	MASC03911	MASC05029	MASC05303	MASC09223	MASC02998	MASC09204	MASC02577	MASC04127	MASC04209	MASC03340	MASC00545	MASC03754	MASC09205	MASC04170	MASC03447	MASC03631	MASC03684	MASC03930	MASC03765	MASC09206	MASC05502	MASC05477	MASC06808	MASC05360	MASC05962	MASC05803	MASC05850	MASC05657	MASC02747	MASC02600	MASC02644	MASC09221	MASC06104	MASC05434	MASC09222	MASC05386	MASC06025	MASC00371	MASC02812	MASC03898	MASC03001	MASC05312	MASC03344
Q056	B	B	B	B	B	B	B	B	B	A	A	A	A	A	A	A	A	A	A	A	A	A	A	A	A	A	A	B	B	B	B	B	B	B	B	B	B	B	B	B	B	B	B	B	H	B	B	B	B
Q061	H	A	A	A	A	A	A	A	A	A	A	A	A	A	A	A	A	A	A	A	A	B	B	B	B	B	A	A	B	B	B	B	B	B	B	B	B	A	A	A	A	A	A	B	B	B	B	B	B
Q062	B	B	B	B	B	B	A	A	A	A	A	A	A	A	A	A	A	A	A	A	A	A	A	A	A	B	B	B	B	A	B	B	B	A	B	B	B	B	B	B	B	B	H	A	A	B	B	B	B
Q064	B	B	B	B	B	B	A	A	A	A	A	A	A	A	A	A	A	B	B	B	B	B	A	A	A	A	B	B	B	B	B	B	B	B	B	B	B	B	B	B	B	B	B	B	B	B	B	A	A
Q065	A	B	B	B	B	B	B	B	B	B	B	B	B	B	B	B	B	B	B	B	B	B	B	B	B	B	B	B	B	B	B	B	B	B	B	B	B	B	B	B	B	B	B	B	B	A	A	A	A
Q067	B	B	B	B	B	B	B	B	B	B	B	B	B	B	B	B	B	B	B	B	B	A	A	A	A	A	A	A	A	A	A	A	A	B	A	A	A	A	A	A	A	A	A	A	A	B	B	B	B
Q069	B	B	B	B	B	B	B	B	B	B	A	A	A	A	A	A	A	A	A	A	A	A	B	B	B	B	A	A	A	A	A	A	A	A	B	B	B	B	B	B	B	B	B	A	A	B	B	B	B
Q070	A	A	A	A	A	B	B	B	B	B	B	B	B	B	B	B	B	B	B	B	B	B	A	A	A	A	A	A	A	A	A	A	A	A	A	A	A	A	A	A	A	A	A	A	A	A	A	A	A
Q072	B	B	B	B	B	B	B	B	B	B	B	B	A	A	A	A	A	A	A	A	A	A	A	A	A	A	B	B	B	B	B	B	B	B	B	B	B	B	B	B	A	A	A	A	A	B	B	A	A
Q074	B	B	B	B	A	A	A	A	A	A	A	A	A	A	A	A	A	A	B	B	B	B	A	A	A	A	B	B	B	B	B	B	B	B	B	B	B	B	B	B	B	B	B	B	B	A	A	A	A
Q077	B	B	A	A	A	A	A	A	A	A	A	A	A	A	A	A	A	B	B	B	B	B	B	B	B	B	A	A	A	A	A	A	A	A	A	A	A	A	A	A	A	A	A	A	A	A	A	A	A
Q078	A	B	A	A	A	A	A	A	A	A	A	A	A	A	A	A	A	A	A	A	A	A	A	A	A	A	B	B	B	B	B	B	B	H	H	H	H	H	A	A	A	A	A	A	A	A	A	A	B
Q079	B	B	B	B	B	B	B	B	B	B	H	A	A	A	A	A	A	A	A	A	A	A	A	A	A	A	A	A	A	A	A	A	A	A	A	A	A	A	A	A	A	A	A	A	A	A	A	A	A
Q080	B	B	B	B	B	B	B	B	B	B	B	B	B	B	B	A	A	A	A	A	A	A	A	A	A	A	A	A	A	A	A	A	A	A	A	A	A	A	A	A	A	A	A	A	A	A	A	A	A
Q081	B	B	B	B	B	B	B	B	B	A	A	A	A	A	A	A	A	A	A	A	A	A	A	A	A	A	B	B	B	B	B	B	B	B	B	B	B	B	B	B	B	B	B	B	B	B	B	B	B
Q083	B	B	B	B	B	B	B	B	B	B	B	B	B	B	A	A	A	A	A	A	A	A	A	A	B	B	B	B	B	B	B	B	B	B	B	B	B	B	A	A	A	A	A	A	A	B	B	B	A
Q084	A	A	A	A	A	A	A	B	B	B	B	B	A	A	A	B	B	B	B	B	A	A	A	A	A	A	A	A	A	A	A	A	A	B	B	A	A	B	B	B	B	B	B	B	B	A	A	A	A
Q086	A	A	A	A	A	A	A	A	A	B	B	B	B	B	A	A	A	A	A	B	B	B	B	B	B	B	B	A	A	H	H	H	H	A	A	A	A	A	A	A	A	A	A	A	A	B	B	A	A
Q087	B	B	B	B	B	B	B	B	B	A	B	B	B	B	B	B	B	B	B	B	B	B	B	B	B	B	A	A	A	A	A	A	A	A	A	A	A	A	A	B	B	B	B	A	B	A	A	A	B
Q089	B	B	B	B	A	A	A	A	A	A	A	A	A	A	A	A	A	A	A	A	A	A	A	A	A	B	B	B	B	B	B	B	B	B	A	A	A	A	H	H	H	H	H	B	B	B	B	B	B
Q090	B	A	A	A	B	B	B	B	B	B	B	B	B	B	B	B	B	B	B	B	B	B	B	B	B	B	B	B	B	B	B	B	B	B	B	B	B	B	B	B	B	B	B	B	B	B	B	B	A
Q091	B	B	B	B	B	B	B	B	B	B	B	B	B	B	B	B	B	B	B	B	B	B	B	B	B	A	B	A	A	A	A	A	A	B	B	B	B	B	B	B	B	B	B	B	B	B	B	B	B
Q092	B	B	B	B	A	B	B	B	B	B	B	B	B	B	A	A	A	A	A	A	A	A	A	A	A	A	B	B	A	A	A	A	A	A	A	A	A	A	A	B	B	A	A	A	A	B	B	B	B
Q093	H	A	B	B	A	A	A	A	A	A	A	A	A	A	A	A	A	A	A	A	B	B	A	H	H	A	A	A	A	A	A	A	A	A	A	A	B	B	B	A	A	A	A	A	A	A	A	A	A
Q094	A	B	B	B	B	B	B	B	B	B	B	B	B	A	A	A	B	B	B	B	B	B	B	A	A	A	B	B	B	B	B	B	B	B	B	B	B	A	A	A	A	B	B	A	A	B	B	B	A
Q095	B	B	B	B	B	B	B	B	B	B	B	H	B	B	B	B	B	A	A	A	A	A	A	A	A	A	B	A	A	A	A	A	A	B	B	B	B	B	B	B	B	A	A	A	A	B	B	B	B
Q096	B	B	B	B	B	B	B	B	B	B	B	B	B	B	B	B	B	B	B	B	B	B	A	A	A	A	B	B	B	B	B	B	B	B	B	B	B	B	B	B	B	B	B	B	B	A	A	A	A
Q097	A	B	B	B	A	A	A	A	A	A	A	A	A	A	A	A	A	A	A	A	A	A	A	A	A	A	A	A	A	A	A	A	A	A	A	A	A	A	A	A	A	A	A	A	A	B	B	A	A
Q098	A	A	A	A	B	B	B	B	B	B	B	A	A	A	A	H	B	B	B	B	B	B	B	B	B	B	A	A	A	A	A	A	A	H	B	B	B	B	B	B	B	B	B	B	B	A	A	A	A
Q099	A	B	B	B	B	B	B	B	B	B	B	B	B	B	B	B	B	B	B	B	A	A	A	A	A	A	A	B	B	B	B	B	B	B	B	B	B	B	B	B	B	B	B	B	B	B	B	B	B
Q101	B	B	B	B	B	B	B	A	A	A	A	A	A	A	A	A	A	A	A	A	A	A	A	A	A	A	A	A	A	A	A	A	A	A	A	B	B	B	H	A	A	A	A	B	B	B	B	B	B
Q103	A	A	A	A	A	A	A	B	A	A	A	A	B	B	B	B	B	B	B	B	B	B	A	A	A	A	B	A	A	A	A	A	A	A	A	A	A	A	A	A	A	A	A	A	A	B	B	B	B
Q104	B	B	B	B	B	B	B	B	B	B	B	B	B	B	B	A	A	A	A	A	A	A	A	B	A	A	B	B	B	B	B	B	B	B	B	B	B	B	B	B	B	B	B	B	B	B	A	A	A
Q105	B	B	B	B	B	B	B	B	B	B	B	B	B	B	A	B	B	B	B	B	B	-	A	A	A	A	A	A	A	A	A	A	A	A	A	A	A	A	A	A	A	A	A	A	A	A	A	H	H
Q106	B	B	B	B	B	B	B	B	B	B	B	B	B	B	A	A	A	A	A	B	B	B	A	A	A	A	A	A	A	B	B	B	B	B	B	B	B	B	B	B	B	B	B	A	B	B	B	B	B
Q107	A	B	A	A	A	A	A	A	A	A	A	A	A	A	A	A	A	A	B	A	A	A	A	A	A	A	B	A	A	A	A	A	A	A	A	A	A	A	A	A	A	A	A	A	A	B	B	B	B
Q108	B	B	B	B	B	B	B	B	B	B	B	B	B	B	B	B	B	B	B	B	B	B	B	B	B	B	B	B	B	B	B	B	B	B	B	B	B	A	A	A	B	B	B	B	B	A	A	B	B
Q109	B	B	B	B	B	B	B	A	A	A	A	A	B	A	A	A	H	A	A	H	B	B	B	H	B	A	B	B	B	B	B	B	B	B	B	B	A	A	B	B	B	H	B	B	B	B	B	B	B
Q110	A	A	A	A	B	B	B	B	B	B	H	B	B	B	B	B	B	B	B	B	B	B	B	B	B	B	A	A	A	A	A	A	A	A	B	B	B	B	B	B	B	B	B	B	B	B	B	B	B
Q112	A	A	A	A	B	B	B	B	B	B	B	B	B	B	A	A	A	A	A	A	A	A	A	A	A	A	B	A	H	H	H	B	H	A	A	A	A	A	B	H	A	A	B	B	B	H	A	A	A
Q113	A	A	A	A	B	B	B	B	B	A	A	A	A	A	A	B	B	B	B	B	B	B	B	B	B	B	B	B	B	B	B	B	B	B	B	B	B	B	B	B	B	A	B	B	B	B	B	B	B
Q115	B	H	H	B	A	B	B	B	B	B	B	B	B	B	B	B	B	B	B	B	B	A	A	A	A	A	A	A	A	A	A	A	A	A	B	B	B	B	B	B	B	B	B	B	B	A	A	A	A
Q116	A	A	A	A	A	A	A	A	A	A	A	A	A	A	A	A	A	A	A	A	A	A	A	B	A	A	B	B	B	B	B	B	B	B	B	B	B	B	B	B	B	B	B	B	B	A	A	A	A
Q117	B	B	B	B	B	B	B	B	B	A	A	A	A	A	A	A	A	A	A	A	A	A	A	A	A	A	A	A	A	A	A	A	A	A	A	A	A	A	B	B	B	B	B	B	B	B	B	B	B
Q118	B	B	B	B	B	B	B	B	B	B	B	B	B	B	B	B	B	B	B	B	B	B	B	B	B	B	B	B	B	B	B	B	B	B	A	A	A	A	A	A	A	A	A	A	A	B	B	B	B
Q119	B	B	B	B	B	B	B	B	B	H	A	A	A	A	A	A	A	A	A	A	A	A	A	A	A	A	A	A	A	A	A	A	A	A	A	B	B	B	B	A	A	A	A	A	A	A	A	A	A
Q120	A	A	A	A	A	A	A	A	A	B	B	A	A	A	A	A	A	A	A	A	A	A	A	A	A	A	A	A	A	A	A	A	A	B	B	B	B	B	B	B	B	A	A	A	A	A	A	A	A
Q121	A	A	A	A	A	A	A	A	A	A	A	A	A	A	A	B	B	B	B	B	B	B	B	A	A	A	B	B	B	B	B	B	B	B	B	B	B	B	B	B	B	B	B	B	B	A	A	A	A
Q122	B	B	B	B	B	B	B	B	B	B	B	B	B	B	B	B	B	B	B	B	A	A	A	A	A	A	B	B	B	A	A	A	A	A	A	A	A	A	A	A	A	A	A	A	A	B	B	B	B
Q123	B	B	B	B	B	B	B	B	B	B	B	B	H	A	A	A	A	A	A	A	A	A	A	A	A	A	B	B	B	B	B	B	B	B	B	B	B	B	B	H	A	B	B	A	A	B	B	B	B
Q125	B	B	B	B	B	B	B	B	B	A	A	A	A	A	A	A	A	A	A	A	B	A	A	B	B	B	A	A	A	A	A	A	A	A	A	A	A	A	A	A	A	A	A	A	A	A	A	A	A
Q126	B	B	B	B	B	B	B	B	B	B	B	B	B	B	B	B	B	B	B	B	B	B	B	A	A	A	A	A	A	A	A	A	A	A	A	A	A	A	A	B	B	B	B	B	B	A	A	A	A
Q127	A	A	A	A	A	B	B	B	B	B	B	B	B	B	B	A	A	A	A	A	B	B	B	B	B	B	A	A	A	A	A	A	A	A	A	B	B	B	B	B	B	A	A	A	A	B	B	A	H
Q128	B	B	B	B	B	B	B	B	B	B	B	B	B	B	B	A	A	A	A	A	A	A	A	A	A	A	A	A	A	A	A	A	A	B	B	B	B	B	B	B	B	B	B	B	B	B	B	B	B
Q130	A	A	B	B	B	B	B	A	A	A	A	A	A	A	A	A	A	A	A	B	B	B	B	B	A	A	B	B	B	B	B	B	B	A	B	B	B	B	B	B	B	A	A	A	A	B	B	B	B
Q131	B	B	B	B	B	B	B	B	B	B	B	B	B	B	B	B	B	B	B	B	A	A	A	A	B	B	B	B	B	B	B	B	B	B	B	B	B	B	A	A	A	A	A	A	A	A	A	A	A
Q132	B	B	B	B	B	B	B	B	B	A	A	A	A	A	A	A	A	A	A	A	A	A	A	A	A	A	B	A	A	A	A	A	A	A	A	A	A	A	A	A	A	A	A	A	A	A	A	A	A
Q133	A	A	A	A	A	A	A	A	A	A	A	A	A	A	A	A	A	A	B	B	B	B	B	B	H	H	B	A	A	A	A	A	A	A	A	A	A	A	A	A	A	A	A	A	A	A	A	A	A
Q136	A	A	A	A	A	A	A	A	A	A	A	A	A	A	A	A	A	B	B	A	A	A	A	A	A	A	B	B	B	B	B	B	B	B	B	B	H	H	H	H	H	A	A	A	A	B	B	B	B
Q137	B	B	B	B	B	B	B	B	B	B	B	H	B	B	B	B	B	A	A	A	A	A	A	A	A	A	B	A	A	A	A	A	A	B	B	B	B	B	B	B	B	A	A	A	A	B	B	B	B
Q138	B	B	B	B	B	B	B	B	B	B	B	B	B	B	B	B	B	A	A	A	A	A	A	A	A	A	A	A	A	A	A	A	A	A	A	A	B	B	B	B	B	B	B	B	B	A	A	A	A
Q141	A	A	A	A	A	A	A	A	A	A	A	A	B	B	B	B	B	B	B	B	B	A	A	A	A	A	B	B	B	B	B	B	B	B	B	B	A	A	A	A	A	A	A	A	A	A	A	A	A
Q142	B	B	B	B	B	B	B	B	B	B	B	B	B	B	B	B	B	B	B	B	B	-	B	B	B	B	A	A	A	A	A	A	A	A	A	A	A	A	A	A	A	A	A	A	A	B	B	B	B
Q143	A	A	A	A	A	A	A	A	A	A	A	A	A	A	A	A	A	A	A	A	A	A	A	A	A	A	A	A	A	A	A	A	A	B	B	B	B	B	B	B	B	B	B	B	B	B	B	B	B
Q144	B	B	B	B	B	B	B	B	B	B	B	B	B	H	H	H	H	B	B	B	B	B	B	A	A	A	B	B	B	B	B	B	B	B	B	B	B	B	B	B	B	B	H	H	H	A	A	A	A
Q147	B	B	B	B	B	B	B	B	B	B	B	B	A	A	A	A	A	A	A	A	A	A	A	A	A	A	B	B	B	A	A	A	A	B	B	B	B	B	B	B	B	B	B	B	B	A	A	A	A
Q149	A	A	A	A	A	A	A	A	A	A	A	A	A	A	A	A	A	A	A	A	A	A	A	A	A	A	B	B	B	B	B	B	B	B	B	A	A	A	A	A	A	A	B	B	B	B	B	B	B
Q152	A	A	A	A	A	A	A	A	A	B	B	B	B	B	B	B	B	B	B	B	B	B	B	A	A	A	A	A	A	A	A	A	A	A	A	A	A	A	A	A	A	A	A	A	A	B	B	B	B
Q153	A	A	A	A	A	A	A	A	A	A	A	A	A	A	A	B	B	B	B	A	A	A	A	A	A	A	A	A	A	A	A	A	A	A	A	A	A	A	A	A	A	B	B	A	A	A	A	A	A
Q201	A	A	A	B	A	A	A	A	A	A	A	A	A	A	A	A	B	B	B	B	B	-	A	A	A	A	A	A	A	A	A	A	A	A	A	A	A	A	B	B	B	B	A	B	B	B	B	B	B
Q202	B	B	B	B	B	B	B	B	B	B	B	B	A	A	A	A	A	A	A	A	A	A	A	A	A	A	A	A	A	A	A	A	A	A	A	A	A	A	A	A	B	B	B	B	B	B	B	A	A
Q203	A	A	A	A	A	A	A	A	A	A	A	A	A	A	A	A	A	A	A	A	A	B	B	B	B	B	B	B	B	B	B	B	B	B	B	B	B	B	B	B	B	B	A	A	B	A	A	A	A
Q204	A	A	A	A	A	A	A	A	A	A	A	A	B	B	B	A	A	B	B	H	H	H	B	B	B	A	B	B	B	B	B	B	B	B	B	B	B	B	B	B	B	B	B	B	B	B	B	B	B
Q205	B	H	H	H	H	H	B	B	B	A	A	A	B	B	B	A	A	A	A	A	A	A	A	A	A	A	B	B	B	B	B	B	B	B	B	B	B	A	A	A	A	A	A	A	A	B	B	B	B
Q206	B	B	B	B	B	B	B	B	B	B	B	B	B	B	B	B	B	B	B	B	B	A	A	A	B	B	B	B	B	B	B	B	B	A	A	A	A	A	A	A	A	B	B	B	B	B	B	A	B
Q207	A	A	B	B	B	B	B	B	B	B	B	B	H	B	B	B	B	B	B	A	A	A	A	A	A	A	A	A	A	A	A	A	A	B	B	B	B	B	B	B	B	B	B	B	B	A	A	A	A
Q208	A	A	A	A	A	A	A	A	A	A	A	B	H	B	B	H	H	B	B	B	B	A	A	A	A	A	B	B	B	B	B	B	B	A	A	A	A	B	B	B	B	B	B	B	B	B	B	B	B
Q211	A	A	A	A	A	A	A	A	A	A	A	A	A	A	A	A	H	H	B	B	B	B	B	B	B	B	A	A	A	A	A	A	A	A	A	A	A	A	B	B	B	B	B	B	B	A	A	A	A
Q212	B	B	B	B	B	B	B	B	B	B	B	B	B	B	B	B	B	B	B	B	B	B	B	B	B	B	B	B	B	B	B	B	B	B	B	B	A	A	A	A	A	A	A	A	A	B	B	B	B
Q213	B	B	B	B	B	B	B	B	A	A	B	B	B	B	B	B	B	B	B	B	A	A	A	A	A	A	B	B	B	B	B	B	B	B	B	B	B	B	B	B	B	A	A	A	A	B	B	B	A
Q214	B	B	B	B	B	A	A	A	A	A	A	A	A	A	A	A	A	B	B	B	B	B	B	A	A	A	A	A	B	B	B	B	B	B	B	B	B	B	B	B	B	B	B	B	B	B	B	B	B
Q215	B	B	B	B	B	B	B	B	B	B	B	B	B	B	B	B	B	B	B	B	B	A	A	A	A	A	A	A	A	A	A	A	A	A	A	A	A	A	A	A	A	A	A	A	A	A	A	A	A
Q216	A	A	A	A	B	B	B	A	A	A	A	A	H	B	B	B	B	H	B	B	B	B	B	B	B	B	A	A	A	A	A	A	A	A	B	B	B	B	B	B	B	B	B	A	A	A	A	B	B
Q217	B	B	B	B	B	B	B	B	B	B	B	B	B	B	B	B	B	B	B	B	B	B	A	A	A	B	B	B	B	A	A	A	A	B	B	B	B	B	B	B	B	B	B	B	B	B	B	B	B
Q218	A	A	A	A	B	A	A	A	B	A	A	A	A	A	A	A	A	A	A	B	B	B	A	A	A	A	A	A	A	A	A	A	A	A	A	A	B	B	B	B	B	B	B	B	B	A	A	A	A
Q219	A	B	B	B	B	B	B	B	B	B	B	B	B	B	B	B	B	B	B	A	A	A	A	A	A	A	B	A	A	A	A	A	A	B	B	A	A	A	A	A	A	A	A	A	A	B	B	B	A
Q220	B	B	B	B	B	B	B	B	B	B	B	B	B	B	B	B	B	B	B	B	B	B	B	B	B	B	A	A	A	A	A	A	A	A	A	A	A	A	A	A	A	A	A	A	A	A	A	A	A
Q221	B	B	B	B	B	B	B	B	B	B	B	B	A	A	A	A	B	B	B	B	B	A	A	A	A	A	B	B	B	A	A	A	A	A	A	A	A	A	A	A	A	A	A	A	A	A	A	B	B
Q222	B	B	B	B	B	B	B	B	B	B	B	B	A	A	A	A	A	A	A	A	A	A	H	H	H	H	B	B	B	B	B	B	B	B	B	B	B	B	B	B	B	B	B	B	B	B	B	B	B
Q223	B	B	B	B	B	B	B	B	B	B	B	B	B	B	B	B	B	B	A	A	A	A	A	A	A	A	B	B	B	B	B	B	B	B	H	B	B	B	B	B	B	B	B	B	B	B	B	B	B
Q224	A	A	A	A	A	A	A	A	A	B	B	B	B	B	B	B	B	B	B	B	B	B	B	B	B	B	A	A	A	A	A	A	A	A	A	A	A	B	B	B	B	B	B	B	B	B	B	B	B
Q225	B	B	B	B	B	B	B	B	B	B	B	B	A	A	A	A	A	A	A	A	B	A	A	A	A	A	A	A	A	A	A	A	A	A	A	A	A	A	A	B	B	B	B	B	B	B	B	B	B
Q226	A	B	B	A	A	A	A	A	A	A	B	B	B	B	B	B	B	B	B	B	B	B	A	A	A	A	B	B	B	B	B	B	B	B	A	B	B	B	A	A	A	A	A	A	A	B	B	B	B
Q227	B	B	B	B	B	B	B	B	B	B	B	B	B	B	B	B	B	B	B	B	B	B	B	B	B	B	A	A	A	B	B	B	B	B	B	B	B	B	B	B	A	A	A	A	A	A	B	B	B
Q228	B	B	B	B	B	B	B	B	B	B	B	B	B	B	B	B	B	B	B	B	B	B	B	B	B	B	A	A	A	B	B	B	B	B	B	B	B	B	B	B	B	A	A	A	A	A	A	A	A
Q229	B	B	B	A	A	A	A	A	A	A	A	A	H	A	A	A	A	A	A	A	A	A	A	A	A	A	B	B	B	B	B	B	B	B	B	B	B	B	B	B	B	B	B	B	B	A	A	A	A
Q230	B	B	B	B	B	B	B	B	B	B	B	B	B	B	B	B	A	A	A	A	A	B	B	B	B	B	B	A	A	A	A	A	A	A	A	A	B	B	B	B	B	B	B	B	B	B	B	B	B
Q231	B	B	B	B	H	B	A	A	A	H	B	A	A	A	A	H	A	A	A	A	A	A	A	A	A	A	B	B	A	A	A	A	A	A	A	A	A	A	A	A	A	A	B	B	B	A	A	B	B
Q232	A	A	A	A	A	A	A	A	A	A	A	A	A	A	A	A	B	A	A	B	B	B	B	B	B	A	A	A	A	A	A	A	A	A	A	A	A	A	B	B	B	B	B	B	B	B	B	B	B
Q233	A	A	A	A	A	B	B	B	B	B	B	B	B	B	B	A	A	A	A	A	A	A	A	A	A	A	B	B	B	B	B	B	B	B	B	B	B	B	B	B	B	B	B	B	B	B	B	B	B
Q234	B	B	B	B	H	H	B	B	B	A	A	A	B	B	B	B	B	B	B	B	A	H	H	H	H	B	B	B	B	B	B	B	B	B	B	B	B	B	B	B	H	H	A	H	A	B	B	B	B
Q235	B	A	A	A	A	A	A	A	A	A	A	A	A	A	A	A	A	A	A	A	A	A	A	A	A	A	B	B	B	B	B	B	B	B	B	B	B	A	A	A	B	B	B	B	B	B	B	B	A
Q236	H	B	B	B	B	B	B	B	B	B	B	B	B	B	B	A	A	A	A	A	A	A	A	A	A	A	B	B	B	B	B	B	B	B	B	B	B	B	B	B	B	B	B	B	B	A	A	A	A
Q237	A	A	A	A	A	A	A	A	A	A	A	A	A	A	A	A	A	A	A	A	A	A	A	A	A	A	A	A	A	A	A	A	A	B	B	B	B	B	B	B	A	B	B	A	A	B	B	B	B
Q239	B	B	A	A	A	A	A	B	B	B	B	A	A	A	A	A	A	A	A	A	A	A	B	B	B	B	B	A	H	H	H	H	H	B	B	B	B	A	A	A	A	B	A	A	A	A	A	A	A
R062	B	B	B	B	B	B	B	A	A	A	A	B	H	H	H	H	H	B	B	B	B	H	B	B	B	B	B	B	B	B	B	B	B	B	A	A	A	A	A	A	A	B	B	B	B	A	A	A	A
R063	A	A	A	B	B	B	B	B	B	B	B	B	B	B	B	B	B	B	B	A	A	A	A	A	A	A	A	A	A	A	A	A	A	B	B	B	B	A	A	A	A	B	B	B	B	B	B	B	B
R065	B	B	B	B	B	B	B	B	B	B	B	B	B	B	B	B	B	B	B	B	B	B	B	A	A	A	A	A	A	A	A	A	A	A	A	A	A	A	B	B	B	B	B	B	B	A	A	A	A
R067	B	B	B	B	B	B	B	B	B	A	A	A	A	A	A	A	A	A	A	A	A	B	B	B	B	B	A	B	B	B	B	B	B	B	B	A	A	A	A	A	A	B	B	B	B	A	B	A	B
R068	A	A	A	A	A	A	A	A	A	A	A	A	A	A	A	A	A	A	A	A	A	A	A	A	A	A	B	B	B	B	B	B	B	B	B	B	B	B	B	B	B	B	B	B	B	A	A	A	A
R069	A	A	A	A	A	A	A	A	A	A	A	A	B	B	B	B	B	B	B	B	B	B	B	B	B	B	B	B	B	B	B	B	B	B	B	B	B	B	B	B	B	A	A	A	A	A	A	A	A
R075	B	B	B	B	B	B	B	B	B	B	A	A	A	A	A	A	A	A	A	A	A	A	A	A	A	A	A	B	B	B	B	B	B	A	A	A	A	A	A	A	A	A	A	A	A	B	B	B	B
R082	B	B	B	B	B	B	B	B	B	B	B	B	B	B	B	B	B	B	B	B	A	A	A	A	A	A	A	A	A	A	A	A	A	A	A	A	A	B	B	B	B	B	B	B	B	B	B	B	B
R083	B	B	B	B	B	B	B	B	B	B	B	B	B	B	B	B	B	A	B	B	B	B	B	B	B	B	B	B	B	B	B	B	B	B	B	B	B	B	B	B	B	B	A	A	A	H	H	H	A
R084	B	B	B	B	B	B	B	B	B	B	B	B	B	B	B	B	B	B	B	B	A	A	A	A	A	A	A	A	A	A	A	A	A	B	B	B	B	B	B	B	B	B	B	B	B	B	B	B	B
R086	B	B	B	B	B	B	B	B	B	B	A	A	A	A	A	A	A	A	A	A	A	A	A	A	A	A	A	A	A	A	A	A	A	A	B	B	B	B	B	B	B	B	B	B	B	B	B	B	B
R090	A	A	A	A	A	A	B	B	B	B	B	B	B	B	B	A	A	A	A	A	A	A	A	A	A	A	A	A	A	A	A	A	A	B	H	A	A	A	A	A	A	A	B	B	B	B	B	A	A
R094	A	A	A	B	B	B	B	B	B	B	B	B	B	B	B	A	A	A	A	A	A	B	B	B	B	B	B	A	A	A	A	A	A	A	A	A	A	A	A	A	A	A	A	B	B	A	A	A	A
R095	B	B	B	B	B	B	B	B	B	B	B	B	B	B	H	A	B	B	B	A	A	B	B	H	B	B	A	A	A	B	B	B	B	B	B	B	B	B	B	B	A	A	A	A	A	B	A	A	B
R097	A	A	A	A	A	A	A	A	A	A	A	A	H	A	A	A	A	A	A	A	A	A	A	A	A	A	B	B	B	B	B	B	B	B	B	B	B	B	B	B	B	A	A	A	A	B	B	B	B
R100	B	B	B	B	B	B	B	B	B	B	B	A	A	A	A	A	A	A	A	A	A	A	A	A	A	A	B	B	B	B	B	B	B	B	B	B	B	B	B	B	B	B	B	B	B	A	A	A	A
R130	A	A	B	B	B	B	B	B	B	B	B	B	A	A	A	A	A	A	A	A	A	A	A	A	A	A	B	B	B	B	B	B	B	A	B	B	B	B	B	B	A	A	A	A	A	B	B	B	B
R131	A	A	A	A	A	A	A	A	A	A	A	A	B	B	B	B	B	B	B	A	A	A	A	A	A	A	A	B	B	B	B	B	B	A	A	A	A	A	A	A	A	B	B	B	B	B	B	B	B
R132	A	A	A	A	A	A	A	A	A	A	A	A	A	A	A	A	A	A	A	A	A	A	A	A	A	A	B	B	A	A	A	A	A	A	B	B	A	A	A	A	A	A	A	A	A	B	B	B	B
R135	A	A	A	A	A	A	A	A	A	A	A	A	B	B	B	B	B	B	B	B	B	B	B	B	B	B	A	A	A	A	A	A	A	A	A	H	A	A	A	A	A	A	A	A	A	B	B	A	A
R142	B	B	B	B	B	B	B	B	B	B	B	B	B	B	B	B	B	B	H	B	B	B	B	B	B	B	B	A	A	A	A	A	A	A	A	A	A	A	A	A	A	A	A	A	A	B	B	B	B
R144	A	A	A	B	B	B	B	B	B	B	B	B	B	B	B	B	B	B	A	A	A	A	A	A	A	A	B	B	B	B	B	B	B	B	B	A	A	A	A	A	A	A	B	B	A	B	B	B	B
R147	B	B	B	B	B	A	A	A	A	A	A	A	A	A	A	A	A	A	A	A	A	A	B	B	B	B	A	B	B	B	B	B	B	B	B	B	B	B	A	A	A	A	A	A	A	A	A	A	A
R157	B	A	A	A	A	A	A	A	A	B	B	B	B	B	B	B	A	A	A	A	A	A	A	A	A	A	A	A	A	A	A	A	A	A	A	A	B	A	A	A	A	H	H	A	A	B	B	B	B
R160	B	B	B	B	B	B	B	B	A	A	A	A	A	A	A	A	A	A	A	A	A	A	A	B	B	B	A	A	A	A	A	A	A	A	A	A	A	A	B	B	H	A	A	H	A	B	B	B	B
R161	B	B	A	A	A	A	A	A	A	A	A	A	A	A	A	A	A	A	A	A	A	A	A	A	A	B	B	B	B	B	B	B	B	B	B	A	A	A	B	B	B	B	B	B	B	B	B	B	B
R163	B	A	B	B	B	B	B	A	A	A	A	A	A	A	A	A	B	B	B	B	B	B	B	B	B	B	B	B	B	B	B	B	B	B	B	B	B	B	B	B	B	B	B	B	B	A	B	B	B
R164	B	B	B	B	B	A	A	A	A	A	A	A	A	A	B	B	B	B	B	B	A	A	B	B	B	B	H	A	B	H	H	H	H	H	B	B	A	A	A	A	A	A	A	A	A	A	A	A	A
R168	A	A	A	A	A	A	A	A	A	A	A	A	A	A	A	A	A	A	A	A	A	A	A	A	A	A	B	B	B	B	B	B	B	B	B	B	B	B	B	B	B	B	B	B	B	B	B	H	H
R171	A	A	A	A	A	A	A	A	A	A	A	A	A	A	B	B	B	B	B	B	B	B	B	B	B	B	A	A	A	A	A	A	A	A	A	A	A	A	A	B	B	B	B	B	A	B	B	B	B
R175	A	A	A	A	A	A	A	A	A	A	A	A	A	A	A	A	A	A	A	A	A	B	B	B	B	B	A	A	A	A	A	A	A	A	A	A	A	A	A	A	A	B	B	B	B	B	B	B	B
R176	B	B	B	B	B	B	B	B	B	B	B	B	B	B	B	B	B	B	B	B	B	B	B	B	B	B	A	A	A	A	A	A	A	A	A	A	A	A	B	B	A	A	A	A	A	B	B	B	B
R177	A	A	A	A	A	A	A	A	A	A	A	A	A	A	A	A	A	A	A	A	A	A	A	A	A	A	A	A	A	A	A	A	A	A	A	A	A	A	A	A	A	A	A	B	B	B	B	B	B
R178	B	B	B	B	B	B	B	B	B	B	B	B	B	B	B	B	B	B	B	B	B	B	B	B	B	B	A	A	A	A	A	A	A	B	B	B	B	B	B	B	B	B	A	A	A	B	B	B	B
R179	A	A	B	A	A	A	A	A	A	A	A	A	A	A	B	B	B	H	H	H	H	H	B	H	B	B	B	B	B	B	B	B	B	B	B	B	B	B	B	B	H	H	H	A	A	B	B	B	B
R182	A	A	B	B	B	B	B	A	B	B	B	B	B	B	B	B	B	A	A	A	B	B	B	B	B	B	A	B	B	B	B	B	B	B	B	B	B	B	B	B	B	B	B	B	B	A	A	A	A
R183	A	B	B	B	B	B	B	B	B	B	B	B	B	B	A	A	A	A	A	A	A	A	A	A	A	A	B	B	B	B	B	B	B	B	B	B	A	A	B	B	B	B	B	A	A	B	B	B	B
R184	A	A	A	A	A	A	A	A	A	A	A	B	B	B	B	B	B	B	B	B	B	B	B	B	B	B	A	A	A	A	A	A	A	A	A	A	A	A	B	A	B	B	B	B	B	B	B	B	B
R187	B	B	B	B	B	B	B	B	B	B	B	B	B	B	B	B	B	B	B	B	B	B	B	B	B	B	A	A	A	A	A	A	A	B	B	B	B	B	B	B	B	B	B	B	B	A	A	B	B
R188	A	A	A	A	H	B	B	B	B	A	A	A	A	A	A	B	B	B	B	B	B	B	B	B	B	B	A	A	A	A	A	A	A	B	B	B	B	B	B	B	B	B	B	B	B	B	B	B	B
R189	A	B	B	B	B	B	B	B	B	B	B	B	B	B	B	B	A	A	A	A	A	A	A	A	A	A	B	B	B	B	B	B	B	B	A	A	A	B	B	B	A	A	A	A	A	B	B	B	A
R190	A	A	A	A	A	A	H	H	H	H	H	H	H	H	H	H	H	A	A	A	A	H	H	H	H	A	A	A	A	A	A	A	A	B	H	H	B	B	B	B	B	B	B	B	H	A	A	A	A
R192	B	B	B	B	B	B	B	B	B	B	B	B	B	B	B	B	B	B	B	B	B	B	B	B	B	B	A	A	A	A	A	A	A	A	A	A	A	A	A	A	A	A	A	A	A	A	A	B	B
R194	B	B	B	B	B	B	B	B	B	B	A	A	A	A	A	A	B	B	B	B	B	B	B	B	B	B	A	A	A	A	A	A	A	A	B	B	B	B	A	B	B	B	B	B	B	A	A	B	B
R195	A	A	A	A	A	A	A	B	B	B	B	B	B	B	B	B	B	B	B	B	A	A	A	A	A	A	A	A	A	A	A	A	A	A	A	A	A	A	A	A	B	B	B	B	B	A	A	A	A
R196	B	B	B	B	B	B	B	B	B	B	B	B	B	B	B	B	A	A	B	A	A	A	A	A	A	B	A	A	A	A	A	A	A	A	B	B	A	A	A	A	A	A	B	B	B	A	A	A	A
R197	A	A	A	A	A	A	B	B	B	B	B	B	A	A	A	A	A	A	A	A	A	A	A	B	B	A	A	A	A	A	A	A	A	A	A	A	A	A	A	A	A	B	B	B	B	B	B	B	B
R200	A	A	A	A	A	A	A	A	A	A	A	A	A	A	A	A	A	A	A	A	A	B	B	B	B	A	A	A	A	A	A	A	A	A	A	A	B	B	B	B	B	B	B	B	B	A	A	A	A
R201	B	B	B	B	B	B	B	B	B	B	B	B	B	B	B	B	B	B	B	B	B	B	B	B	B	B	B	B	B	B	B	B	B	B	B	B	B	B	B	B	B	A	A	A	A	B	B	B	B
R202	A	A	A	B	B	B	B	B	B	B	B	B	B	B	B	B	B	B	B	B	B	B	B	B	B	A	B	A	A	A	A	A	A	B	B	B	B	B	B	B	B	B	B	B	A	B	B	B	B
R203	A	A	A	A	A	A	A	A	A	A	A	A	A	A	A	A	H	A	A	A	A	B	B	B	B	B	B	B	B	B	B	B	B	A	A	A	A	A	A	A	A	A	A	A	A	A	A	A	B
R204	B	B	B	B	B	B	B	B	A	A	A	A	A	A	A	A	A	A	A	A	A	A	A	A	A	A	A	A	A	A	A	A	A	A	A	A	A	A	A	A	A	A	A	A	A	B	B	B	B
R205	A	A	A	A	A	A	A	A	A	A	A	A	B	B	B	B	B	B	B	B	B	B	B	B	B	B	A	A	A	A	A	A	A	A	A	A	A	A	A	A	A	A	A	A	A	A	A	A	A
R206	B	B	B	B	A	A	A	A	A	A	A	B	B	B	B	B	B	B	B	B	B	B	B	B	B	A	A	A	A	A	A	A	A	A	A	A	A	A	A	A	A	B	B	B	B	B	B	B	B
R207	B	B	B	B	B	B	B	B	B	B	B	B	B	B	B	B	B	B	B	B	B	B	B	B	B	B	A	A	A	A	A	A	A	A	B	B	B	B	B	H	H	A	H	H	H	B	B	B	B
R208	A	A	A	A	A	B	B	A	A	A	A	A	A	A	A	A	A	A	A	A	A	A	A	A	A	B	B	B	B	B	B	B	B	B	B	B	B	B	B	B	B	B	B	B	B	A	A	A	A
R209	B	B	B	B	A	A	A	A	A	A	A	A	B	B	B	B	B	B	B	B	B	B	B	B	A	A	H	H	H	H	H	H	H	H	H	B	B	B	B	B	B	A	A	A	A	A	A	A	A
R210	A	A	A	A	A	A	A	A	A	A	A	A	A	A	A	A	A	A	A	A	A	A	A	A	A	A	A	A	A	A	A	A	A	A	A	A	B	B	A	A	A	A	A	A	A	A	A	A	A
	A	Col-0
	B	C24
	-	Missing
	H	Heterozygous
[truncated: 62 more columns]

## Sheet: Table S3
Table S3: Primers used for genotyping and qPCR
primer name	sequence 5' -> 3'	references
FRI InDel F	AGATTTGCTGGATTTGATAAGG	Johanson et al 2000
FRI InDel R	ATATTTGATGTGCTCTCC	Johanson et al 2000
FLC InDel F	GGCACCAAAGAAACAAGGCT
FLC InDel R	TCGCCCTTAATCTTATCATCGT
FLC qPCR F	CAGATGGAGAATAATCATCATGTG
FLC qPCR R	CGCCGATTTAAGGTGGCTAATTA
FRI qPCR F	TTTACTAGTTGCTTGTTTTGGTGT
FRI qPCR R	ACCGCTTCAAAGCACCGGCAATCT
AT4G00960 F	CGCAGATTTTGGGATGGTAA
AT4G00960 R	GAATTGCCCACTCATTGCAT
AT4G02330 F	TGCAAATCAGTGTTCCCACA
AT4G02330 R	TGTCAATGGTGCGTGTGAAT
AT4G01910 F	CCTTCCACGCCTCATAAACA
AT4G01910 R	CCTTCCGGTGACAAACTTCA
AT4G01590 F	CGTTGAAGCCGAAGATGAAG
AT4G01590 R	TCTCTTCACAGGCCGTTGTT
AT4G01920 F	GGGCTGAAGGGAGATCGTAG
AT4G01920 R	GGTGATCATGCCGGTTAATG
AT4G01915 F	GGGTCCTCTTCTCGATGGTC
AT4G01915 R	AGAACGGGACCCAGATGTTT
FLT F	GGTGGATCCAGATGTTCCAA
FLT R	TCATTGCCAAAGGTTGTTCC
AGL96 F	CCGTGACGATAGGATGAGGA
AGL96 R	ACCACACTAGCGCGCATATC
ATGLR2.6 F	ACGCAAAGAAGCTGCGAATA
ATGLR2.6 R	ATTGCCGTGTCGAAAACATC
FH2 F	AGCTTACCGCATCCGAAACT
FH2 R	CCTCTCGCGGGGTAGTAAAG
AT5G10625 F	CGGTGGAGTTTCCACACAGT
AT5G10625 R	CCGAGGCTCCTTAGGATTTG
AGP4 F	TGTTGGCTCTATTCGCCACT
AGP4 R	GGTAGCCACTGGAGGAGGAG
AT5G08600 F	GGAGGGTAAATCCCTCACCA
AT5G08600 R	GGCAGAGGAGCATGAACAAG
AT3G27473 F	CATGGCATCCCCATCTTCTA
AT3G27473 R	AATCACCAACCTGCAACGAG
AT3G22940 F	AACCCGTATTGGGGACAAAC
AT3G22940 R	TGTGGTTGCGTCTCTTGTTG
AT3G43930 F	CAAGGACTTGGCCTTGTCAG
AT3G43930 R	TAAGCTTGGCACCTCCTTCA
AT3G27150 F	AGAAACAGGGGAGGCCACTA
AT3G27150 R	CGTGCGAGTATCTCGACCTC
AT3G26240 F	ATACGGATTTCTCGCCACCT
AT3G26240 R	TGCAATGATATCCCCCGTAA
AT3G28840 F	TGGCATTGATGCTAGTGCTG
AT3G28840 R	CAGAAGCGCTAGAACCTCCA
NUDT13 F	AAGATGACCGCGAGAGAAGA
NUDT13 R	TGCTTCCTTCTTCTGCCATT
qPCR_NF-YA10_F	TCGCCACCACAGACTCCTT
qPCR_NF-YA10_R	TGCCTCCGTAGTAACTGCCT
Actin 2A	ACCTTGCTGGACGGACCTTACTGAT
Actin 2B	GTTGTCTCGTGGATTCCAGCAGCTT
Cyclophilin F	TCTTCCTCTTCGGAGCCATA
Cyclophilin F	AAGCTGGGAATGATTCGATG

## Sheet: Table S4
Table S4: Genotyping of FRI and FLC alleles in RIL population using InDel markers, scored by qPCR and high-resolution melt (HRM) curve.
RIL #	FLC allele	FRI allele
Q92	Col	Col
Q80	C24	Col
Q105	Col	C24
Q72	Col	C24
Q94	Col	C24
Q207	Col	C24
Q216	C24	C24
Q239	C24	Col
R222	C24	Col
R171	C24	Col
R132	Col	Col
R178	Col	C24
Q67	Col	Col
Q96	C24	C24
Q62	C24	C24
Q86	Col	C24
Q101	C24	Col
Q222	C24	C24
Q226	Col	Col
Q213	C24	Col
R147	C24	Col
R200	Col	Col
R144	C24	C24
R195	C24	Col
Q79	C24	Col
Q104	C24	C24
Q74	C24	C24
Q93	Col	C24
Q108	Col	Col
Q212	C24	C24
Q217	C24	C24
Q240	C24	Col
R163	C24	Col
R160	Col	Col
R199	C24	C24
R192	C24	C24
Q89	Col	C24
Q61	Col	C24
Q84	Col	C24
R130	C24	C24
Q211	C24	Col
Q228	C24	Col
Q230	Col	C24
Q214	C24	C24
R142	Col	C24
R157	C24	Col
R196	Col	Col
R182	Col	C24
Q95	C24	C24
Q70	C24	C24
Q99	C24	Col
Q107	C24	C24
Q209	C24	Col
Q223	C24	Col
Q235	Col	C24
Q224	Col	C24
R210	C24	Col
R179	C24	Col
R202	C24	Col
R183	Col	C24
Q103	Col	Col
Q81	Col	C24
Q98	C24	Col
Q65	C24	C24
Q218	C24	C24
Q208	Col	C24
Q219	Col	C24
Q237	C24	C24
R161	C24	Col
R205	Col	Col
R204	Col	Col
R176	Col	Col
Q56	Col	Col
Q91	C24	C24
Q106	Col	C24
Q77	C24	Col
Q229	Col	Col
Q225	Col	C24
Q221	Col	C24
Q231	Col	C24
R135	Col	C24
R164	Col	Col
R188	Col	Col
R177	Col	C24
Q69	Col	C24
Q97	C24	Col
Q64	Col	Col
Q87	C24	C24
Q233	C24	C24
Q215	Col	Col
Q214	C24	Col
Q236	Col	C24
R175	Col	Col
R131	C24	Col
R187	C24	C24
Q206	C24	Col
Q149	C24	C24
Q141	Col	C24
Q131	C24	Col
Q117	C24	C24
Q153	Col	Col
R100	Col	Col
Q147	C24	Col
Q142	C24	Col
Q123	C24	Col
Q121	Col	C24
Q152	Col	Col
R189	Col	C24
Q201	Col	C24
Q143	C24	C24
Q115	C24	C24
Q127	C24	C24
Q234	Col	Col
Q202	C24	Col
Q128	C24	C24
Q132	C24	Col
Q136	C24	C24
R168	C24	Col
Q203	Col	C24
Q120	Col	Col
Q116	C24	C24
Q118	C24	C24
Q220	Col	C24
Q204	Col	Col
Q112	C24	Col
Q125	C24	Col
Q110	C24	Col
R216	C24	Col
Q137	C24	C24
Q130	C24	C24
Q133	C24	Col
Q119	C24	C24
R184	C24	Col
Q138	C24	C24
Q122	Col	C24
Q126	Col	C24
Q227	C24	Col
R201	Col	Col

## Sheet: Table S5
Table S5: Genotypes of near isogenic lines (NILs)
M29	BC4F3	48/4/2	02.01.11_02	02.01.09_13	02.01.11_12	02.01.11_14
M36	BC4F3	63/9/3	02.01.11_02	02.01.08_13	02.01.11_12	02.01.11_14
Msub15	BC4F4	63/9/150/23	02.02.14_09
N13	BC3F3	84/1	02.01.09_08	02.01.12_02
N14	BC3F3	92/3	02.01.11_11
N71	BC5F3	58/2/8/4	02.01.11_11	02.01.09_08
Nsub21	BC5F4	88/2/1/46/167/4	02.02.14_10
M29	BC4F3	48/4/2	02.01.02_11
M36	BC4F3	63/9/3	02.01.02_11
Msub15	BC4F4	63/9/150/23
N13	BC3F3	84/1	02.02.07_11
N14	BC3F3	92/3	02.02.14_10
N71	BC5F3	58/2/8/4	02.02.07_11
Nsub21	BC5F4	88/2/1/46/167/4	02.02.14_10
						M03771	M07014	J68755	MPI308	J69068	J69109	J69142	MPI19	MPI24	MPI135	J68540	MPI133	J68609	J68651	J68668	J68685	M00545	J68737	MPI164	MPI25	J68890	MPI22	MPI18	J69018	MPI21	MPI304	J69248	J70440	M06808	MPI30	MPI31	MPI32	MPI33	MPI34	MPI35	J70294	MPI38	J69275	MPI127	MPI41	MASC05434	MPI128	MPI44	MPI45
	TAIR9					I.1a	I.2a	I.3	I.4	I.5	I.6	I.7	I.8	I.9	I.10a	I.11	I.12	I.13	I.14	I.15	I.16	I.17	I.18	I.19	I.20	I.21	I.22	I.23a	I.24	I.25	I.26	II.27	II.28	II.29a	II.30	II.31	II.32	II.33	II.34	II.35	II.36a	II.37	II.38	II.39	II.40	II.41a	II.42	II.43	II.44
						MASC03771	MASC07014	MASC03758	MASC09203	MASC02475	MASC03658	MASC03911	MASC05029	MASC05303	MASC09223	MASC02998	MASC09204	MASC02577	MASC04127	MASC04209	MASC03340	MASC00545	MASC03754	MASC09205	MASC04170	MASC03447	MASC03631	MASC03684	MASC03930	MASC03765	MASC09206	MASC05502	MASC05477	MASC06808	MASC05962	MASC05803	MASC05857	MASC05361	MASC09220	MASC05657	MASC02747	MASC02600	MASC02644	MASC09221	MASC06104	MASC05434	MASC09222	MASC05386	MASC06025
Alias	introgression	chrom	cross	gen	line	174607	1189377	2312700	3487276	4759728	5855333	7144336	8168391	9362054	10886897	11433410	12524970	13832438	15928392	16644717	17809681	18943967	20027198	20859471	22286233	24037257	25235673	26446765	27847120	28884869	30348205	133624	1125050	2026930	2996453	3531983	4256267	5179345	6379620	7520287	8429064	9383834	10428938	11424767	12519577	13289706	14375408	15785611	16886677
M29	SM(88-89-90-91-92-93-94-95)	5	C24 x Col	BC4F3	48/4/2	b	b	b	b	b	b	b	b	b	b	b	b	b	b	b	b	b	b	b	b	b	b	b	b	b	b	b	b	b	b	b	b	b	b	b	b	b	b	b	b	b	b	b	b
M36	SM(70-71-72-73-74)	4	C24 x Col	BC4F3	63/9/3	b	b	b	b	b	b	b	b	b	b	b	b	b	b	b	b	b	b	b	b	b	b	b	b	b	b	b	b	b	b	b	b	b	b	b	b	b	b	b	b	b	b	b	b
Msub15	SM(70b-FRI-70c-71-72-73-74)	4	C24 x Col	BC4F4	63/9/150/23	b	b	b	b	b	b	b	b	b	b	b	b	b	b	b	b	b	b	b	b	b	b	b	b	b	b	b	b	b	b	b	b	b	b	b	b	b	b	b	b	b	b	b	b
N13	SN(90-91-92-93-94)a	5	Col x C24	BC3F3	84/1	a	a	a	a	a	a	a	a	a	a	a	a	a	a	a	a	a	a	a	a	a	a	a	a	a	a	a	a	a	a	a	a	a	a	a	a	a	a	a	a	a	a	a	a
N14	SN(90-91-92-93-94)b	5	Col x C24	BC3F3	92/3	a	a	a	a	a	a	a	a	a	a	a	a	a	a	a	a	a	a	a	a	a	a	a	a	a	a	a	a	a	a	a	a	a	a	a	a	a	a	a	a	a	a	a	a
N71	SN(88-89-90-91)	5	Col x C24	BC5F3	58/2/8/4	a	a	a	a	a	a	a	a	a	a	a	a	a	a	a	a	a	a	a	a	a	a	a	a	a	a	a	a	a	a	a	a	a	a	a	a	a	a	a	a	a	a	a	a
Nsub21	SN(70b-FRI-70c-71)	4	Col x C24	BC5F4	88/2/1/46/167/4	a	a	a	a	a	a	a	a	a	a	a	a	a	a	a	a	a	a	a	a	a	a	a	a	a	a	a	a	a	a	a	a	a	a	a	a	a	a	a	a	a	a	a	a
M	C24 background with Col-0 introgression
N	Col-0 background with C24 introgression
a	Col-0
b	C24
-	missing
		abbreviations
Col-0	FRI:Col, FLC:Col	fri:FLC
C24	FRI:C24, FLC:C24	FRI:flc
N13	FRI:Col, FLC:C24	fri:flc
N14	FRI:Col, FLC:C24	fri:flc
N71	FRI:Col, FLC:C24	fri:flc
M29	FRI:C24, FLC:Col	FRI:FLC
M36	FRI:Col, FLC:C24	fri:flc
Msub15	FRI:Col, FLC:C24	fri:flc
Nsub21	FRI:C24, FLC:Col	FRI:FLC
[truncated: 73 more columns]

## Sheet: Table S6
Table S6: Correlation martix of traits analysed for the 12 ecotypes population
Rosette area		0.505279	-0.102485	0.461992	-0.540742	0.532284	0.189986	0.29485	-0.210891	-0.163805	-0.247575	0.278302	-0.313214	-0.296859	-0.253409	-0.44568	-0.195004	-0.210809	-0.0657301	-0.0392669	0.312585	-0.372299	-0.278175	-0.240447	-0.147848	0.393487	-0.360551	-0.603917	-0.579189	-0.684261	-0.373836	0.13486	-0.0528533	Rosette area
Slope 1	0		-0.284803	0.933488	-0.928535	0.962754	-0.298031	-0.204383	0.0490057	0.14979	-0.3857	-0.260029	-0.0509655	-0.0132174	0.0657089	-0.0670158	0.289769	0.254072	-0.030891	-0.123649	0.384615	-0.597379	-0.635262	-0.483356	-0.508239	0.734873	-0.709346	-0.0100249	-0.221456	-0.127052	-0.0769921	0.256251	-0.281392	Slope 1
Slope 2	0.38	0.01		-0.603296	0.373732	-0.0960394	0.439028	0.182085	0.107024	0.0463574	0.287197	0.340531	-0.0585846	-0.0701526	-0.313004	-0.31647	-0.267711	-0.296852	0.289858	0.484516	0.263308	-0.0783249	-0.00614602	0.0729598	-0.113409	0.134327	-0.0668159	0.155888	0.133165	0.108535	-0.144981	0.275373	-0.0399434	Slope 2
Vegetative water use plasticity	0	0	0		-0.896285	0.836539	-0.395733	-0.242057	0.00860516	0.110387	-0.455013	-0.319401	-0.0474633	-0.00715632	0.201235	0.0842685	0.347967	0.331053	-0.126514	-0.274987	0.236061	-0.44786	-0.493363	-0.395542	-0.355268	0.566169	-0.542123	-0.0840759	-0.239229	-0.164738	0.00467039	0.114478	-0.229523	Vegetative water use plasticity
Breakpoint	0	0	0	0		-0.915357	0.31596	0.123897	0.0414384	-0.0782659	0.395871	0.320199	0.0283217	0.00760928	-0.02016	0.120134	-0.302128	-0.268239	-0.0498377	0.106789	-0.404659	0.607081	0.59483	0.474409	0.490101	-0.735754	0.649576	0.116086	0.307932	0.187317	0.120257	-0.311018	0.370346	Breakpoint
Vegetative water use	0	0	0.41	0	0		-0.191392	-0.0917677	0.0149359	0.122698	-0.410987	-0.133934	-0.132411	-0.0877146	0.00632788	-0.153951	0.246452	0.206027	0.109509	0.0575835	0.537443	-0.624163	-0.598759	-0.415438	-0.539554	0.853097	-0.708152	-0.00152307	-0.19989	-0.119488	-0.0639116	0.377094	-0.388477	Vegetative water use
A (100% rSWC)	0.1	0.01	0	0	0.01	0.1		0.118352	0.469054	0.463832	0.525497	0.093895	0.358625	0.397357	-0.100678	-0.308703	0.111577	0.129417	0.223876	0.192403	0.0241967	-0.184666	0.0547123	-0.160402	0.215701	-0.0161813	0.0555644	-0.388307	-0.43687	-0.493649	-0.503829	0.0281739	0.0491208	A (100% rSWC)
iWUE (100% rSWC)	0.01	0.08	0.12	0.04	0.29	0.43	0.31		-0.804692	-0.767554	-0.256897	0.7554	-0.643402	-0.648101	-0.478597	-0.412888	-0.791397	-0.778888	0.133709	0.635953	0.334767	0.0477277	0.062865	0.251752	-0.183805	0.00280245	0.0972404	-0.0372832	0.269713	0.0461722	0.357669	-0.056311	0.169891	iWUE (100% rSWC)
E (100% rSWC)	0.07	0.68	0.36	0.94	0.72	0.9	0	0		0.98181	0.572614	-0.634698	0.820262	0.854194	0.314115	0.141344	0.771909	0.768735	0.0587957	-0.380852	-0.244518	-0.238085	-0.127513	-0.400455	0.183025	0.0415487	-0.143807	-0.116805	-0.44986	-0.258015	-0.577099	0.0961128	-0.16346	T (100% rSWC)
Gs (100% rSWC)	0.16	0.2	0.69	0.35	0.5	0.29	0	0	0		0.556563	-0.633344	0.832436	0.87637	0.291784	0.0964593	0.809868	0.803098	0.100582	-0.358661	-0.183123	-0.318476	-0.208409	-0.459139	0.0985721	0.148261	-0.241183	-0.0826214	-0.451702	-0.240868	-0.584509	0.146859	-0.229377	Gs (100% rSWC)
A (40% rSWC)	0.03	0	0.01	0	0	0	0	0.03	0	0		-0.262795	0.787065	0.769876	-0.422494	-0.44217	0.103993	0.0960734	-0.121764	-0.19117	-0.514255	-0.0507037	-0.141935	-0.372106	0.0828208	-0.399508	-0.0242535	0.0884475	-0.152237	-0.0336054	-0.490015	-0.25165	0.25192	A (40% rSWC)
iWUE (40% rSWC)	0.02	0.02	0	0.01	0.01	0.25	0.42	0	0	0	0.02		-0.766895	-0.74273	-0.364789	-0.318315	-0.746258	-0.742835	0.0779802	0.498705	0.26281	0.26564	0.29784	0.468095	0.0156352	-0.0369004	0.202515	0.0692622	0.335579	0.0866673	0.306937	0.0308848	0.0812863	iWUE (40% rSWC)
E (40% rSWC)	0.01	0.66	0.62	0.69	0.81	0.26	0	0	0	0	0	0		0.992712	0.0467332	-0.0361371	0.632704	0.627977	-0.0749434	-0.432627	-0.450913	-0.191878	-0.240665	-0.493298	0.0695733	-0.159591	-0.15027	0.0307916	-0.310868	-0.082631	-0.51971	-0.139704	0.0529451	T (40% rSWC)
Gs (40% rSWC)	0.01	0.91	0.55	0.95	0.95	0.45	0	0	0	0	0	0	0		0.0711281	-0.0352673	0.668159	0.665284	-0.0402418	-0.403495	-0.409782	-0.226261	-0.25258	-0.505862	0.0590233	-0.108121	-0.175797	0.0225376	-0.328433	-0.103579	-0.512635	-0.110446	0.00406816	Gs (40% rSWC)
A (20% rSWC)	0.03	0.58	0.01	0.08	0.86	0.96	0.39	0	0.01	0.01	0	0	0.69	0.54		0.944234	0.672007	0.697458	0.170204	-0.286219	0.0857857	0.194335	0.320667	0.298852	0.31889	0.120082	0.175406	-0.113779	-0.092441	-0.0605273	0.0323848	0.221113	-0.234301	A (20% rSWC)
iWUE (20% rSWC)	0	0.57	0.01	0.47	0.3	0.19	0.01	0	0.23	0.41	0	0.01	0.76	0.76	0		0.503789	0.52997	0.0889035	-0.26706	-0.00959311	0.35264	0.376338	0.411112	0.302144	-0.0523754	0.268371	0.0613116	0.143482	0.164184	0.222919	0.111942	-0.109851	iWUE (20% rSWC)
E (20% rSWC)	0.09	0.01	0.02	0	0.01	0.03	0.34	0	0	0	0.37	0	0	0	0	0		0.997232	0.23343	-0.380352	0.0166386	-0.171047	-0.0990003	-0.177951	0.0551737	0.323582	-0.208355	-0.0802791	-0.364001	-0.16303	-0.299884	0.290665	-0.436553	T (20% rSWC)
Gs (20% rSWC)	0.07	0.03	0.01	0	0.02	0.08	0.27	0	0	0	0.41	0	0	0	0	0	0		0.224945	-0.38227	-0.00424838	-0.147507	-0.0605912	-0.159886	0.0973426	0.284314	-0.160497	-0.104743	-0.368213	-0.177342	-0.286074	0.260778	-0.415787	Gs (20% rSWC)
Flowering time	0.58	0.79	0.01	0.28	0.67	0.35	0.05	0.25	0.62	0.39	0.3	0.51	0.52	0.73	0.14	0.45	0.04	0.05		0.716247	0.810001	-0.385212	-0.310035	0.0301211	-0.538517	0.597707	-0.436088	-0.28162	-0.267174	-0.248601	0.0929321	0.86356	-0.84937	Flowering time
Rosette leaves at flowering	0.74	0.29	0	0.02	0.36	0.62	0.1	0	0	0	0.1	0	0	0	0.01	0.02	0	0	0		0.754134	-0.25885	-0.233742	0.136975	-0.557797	0.407802	-0.254459	-0.040473	0.140191	0.023062	0.451662	0.468321	-0.439202	Rosette leaves at flowering
Rosette biomass	0.01	0	0.02	0.04	0	0	0.84	0	0.03	0.12	0	0.02	0	0	0.46	0.93	0.89	0.97	0	0		-0.490919	-0.421942	0.0150841	-0.672432	0.85014	-0.575671	-0.235035	-0.169623	-0.221593	0.235057	0.808375	-0.745177	Rosette biomass
Chaff biomass	0	0	0.5	0	0	0	0.11	0.68	0.04	0.01	0.67	0.02	0.1	0.05	0.09	0	0.14	0.21	0	0.02	0		0.848357	0.859996	0.61024	-0.646032	0.794571	0.370632	0.585342	0.432075	0.419713	-0.53185	0.454051	Chaff biomass
Seed yield	0.02	0	0.96	0	0	0	0.64	0.59	0.28	0.07	0.22	0.01	0.04	0.03	0.01	0	0.4	0.61	0.01	0.04	0	0		0.775201	0.858452	-0.580415	0.942919	0.113005	0.345431	0.207455	0.175491	-0.406965	0.35596	Seed yield
Totlal biomass	0.04	0	0.53	0	0	0	0.17	0.03	0	0	0	0	0	0	0.01	0	0.13	0.17	0.8	0.24	0.9	0	0		0.368824	-0.253481	0.622949	0.253043	0.545066	0.338425	0.584209	-0.133708	0.0838484	Totlal biomass
Harvest index	0.21	0	0.33	0	0	0	0.06	0.11	0.12	0.4	0.48	0.89	0.55	0.61	0.01	0.01	0.64	0.41	0	0	0	0	0	0		-0.670698	0.879663	-0.0788079	0.0277781	-0.0295772	-0.23798	-0.535234	0.515338	Harvest index
Calcuated water use	0	0	0.25	0	0	0	0.89	0.98	0.72	0.2	0	0.75	0.17	0.36	0.3	0.66	0	0.01	0	0	0	0	0	0.03	0		-0.759018	-0.0977095	-0.250731	-0.181299	-0.0141562	0.752513	-0.729422	Calcuated water use
Calculated water productivity	0	0	0.57	0	0	0	0.64	0.41	0.22	0.04	0.84	0.08	0.2	0.13	0.13	0.02	0.07	0.17	0	0.03	0	0	0	0	0	0		0.0672435	0.320098	0.194056	0.171486	-0.588888	0.515208	Calculated water productivity
Amax	0	0.93	0.18	0.47	0.32	0.99	0	0.75	0.32	0.48	0.45	0.55	0.79	0.85	0.33	0.6	0.49	0.37	0.01	0.73	0.04	0	0.33	0.03	0.5	0.4	0.15		0.889758	0.962112	0.430856	-0.281743	0.255252	Amax
Vcmax	0	0.06	0.25	0.04	0.01	0.09	0	0.02	0	0	0.19	0	0.01	0	0.43	0.22	0	0	0.02	0.23	0.15	0	0	0	0.81	0.03	0	0.01		0.940688	0.69192	-0.369393	0.355094	Vcmax
Jmax	0	0.28	0.35	0.16	0.11	0.31	0	0.69	0.03	0.04	0.77	0.46	0.48	0.38	0.61	0.16	0.16	0.13	0.03	0.84	0.06	0	0.07	0	0.8	0.12	0.04	0.1	0		0.541136	-0.280578	0.255188	Jmax
∆13C	0	0.51	0.21	0.97	0.3	0.59	0	0	0	0	0	0.01	0	0	0.78	0.05	0.01	0.01	0.43	0	0.04	0	0.13	0	0.04	0.9	0.93	0.14	0	0.09		-0.180826	0.0147775	∆13C
Measured water use	0.25	0.03	0.02	0.33	0.01	0	0.81	0.63	0.41	0.21	0.03	0.79	0.23	0.35	0.06	0.34	0.01	0.02	0	0	0	0	0	0.25	0	0	0	0.4	0.03	0.12	0.9		-0.895781	Measured water use
Measured water productivity	0.65	0.01	0.73	0.05	0	0	0.68	0.15	0.16	0.05	0.03	0.49	0.65	0.97	0.04	0.35	0	0	0	0	0	0	0	0.47	0	0	0	0.15	0	0.4	0.93	0		Measured water productivity
	Rosette area	Slope 1	Slope 2	Vegetative water use plasticity	Breakpoint	Vegetative water use	A (100% rSWC)	iWUE (100% rSWC)	E (100% rSWC)	Gs (100% rSWC)	A (40% rSWC)	iWUE (40% rSWC)	E (40% rSWC)	Gs (40% rSWC)	A (20% rSWC)	iWUE (20% rSWC)	E (20% rSWC)	Gs (20% rSWC)	Flowering time	Rosette leaves at flowering	Rosette biomass	Chaff biomass	Seed yield	Total biomass	Harvest index	Calculated water use	Calculatd water productivity	Amax	Vcmax	Jmax	∆13C	Measured water use	Measured water productivity
	Bonferroni adjusted p-values below diagonal (Significant interactions highlighted in green)
	Correlation coefficients above diagonal

## Sheet: Table S7
Table S7: Correlation martix of traits analysed for the RIL population
Vegetative water use		-0.29528	-0.0896981	-0.157387	-0.0691221	-0.11057	-0.0365932	0.198918	-0.168951	0.564047	0.673511	-0.497406	0.411477	-0.27145	Vegetative water use
Flowering time	0.351454		0.725502	0.557577	-0.133807	-0.0840219	-0.461181	0.868347	-0.165134	-0.110233	-0.234726	0.12249	-0.0951185	0.161277	Flowering time
Rosette leaves at flowering	0.781609	0.00757198		0.611231	-0.0825505	-0.00776305	-0.339166	0.722148	-0.078058	-0.0546235	-0.0321614	-0.0214306	0.034264	0.0310897	Rosette leaves at flowering
Rosette biomass	0.625191	0.0596175	0.0347183		-0.193513	-0.212163	-0.403544	0.521868	-0.246079	-0.152513	-0.0642223	0.0342642	0.00120942	0.058001	Rosette biomass
Chaff biomass	0.830974	0.678445	0.798683	0.546767		0.471395	0.104452	-0.166361	0.438633	-0.192494	-0.05441	0.125445	-0.0755982	-0.0728013	Chaff biomass
Seed yield	0.732281	0.795161	0.980897	0.507975	0.121858		0.749678	-0.167486	0.9603	-0.0940952	-0.0284844	0.0102556	-0.0134709	-0.0277197	Seed yield
Harvest index	0.910107	0.131286	0.280809	0.193304	0.746653	0.00499366		-0.508214	0.79018	0.085284	0.0212394	-0.116448	0.0439191	0.00501717	Harvest index
Calculated water use	0.535398	0.000248688	0.00799597	0.0818049	0.605333	0.60286	0.0915977		-0.279646	0.175803	0.0989513	-0.120159	0.102497	0.020792	Calculated water use
Calculated water productivity	0.599645	0.608033	0.809456	0.440721	0.153743	7.26527e-07	0.00222458	0.3787		-0.0888615	-0.0361445	-0.0086449	0.0200654	-0.017544	Calculated water productivity
Slope 1	0.0561018	0.733072	0.866108	0.636073	0.548921	0.77115	0.792144	0.584699	0.783604		0.536678	-0.733761	0.561349	0.0687981	Slope 1
Slope 2	0.0163476	0.462739	0.920962	0.842819	0.866627	0.929977	0.947763	0.759638	0.911205	0.072016		-0.856508	0.88113	-0.665028	Slope 2
Breakpoint (Day)	0.0998883	0.70451	0.947293	0.91581	0.697673	0.974765	0.718548	0.709916	0.978728	0.00659964	0.000374618		-0.933261	0.377121	Breakpoint (Day)
Breakpoint (rSWC)	0.183862	0.76872	0.91581	0.997024	0.815368	0.966857	0.892195	0.751261	0.950647	0.0575494	0.000152605	9.31591e-06		-0.518125	Breakpoint (rSWC)
Vegetative water use plasticity	0.393407	0.616553	0.923589	0.857901	0.822101	0.931854	0.987653	0.948862	0.956843	0.831756	0.0182874	0.226873	0.0844152		Vegetative water use plasticity
	Vegetative water use	Flowering time	Rosette leaves at flowering	Rosette biomass	Chaff biomass	Seed yield	Harvest index	Calculated water use	Calculated water productivity	Slope 1	Slope 2	Breakpoint (Day)	Breakpoint (rSWC)	Vegetative water use plasticity
	Bonferroni adjusted p-values below diagonal
	Pearson correlation coefficient values above diagonal

## Sheet: Table S8
Table S8: Number of differentially expressed protein coding genes in mapping intervals
QTLs	Chr	Flanking Markers		Position		# protein coding genes in interval	# DEG in interval
DWC:1	1	MASC03771	MASC02998	174605	11442495	3272	109
DWC:3	3	MASC02841	MASC09224	7829419	18817123	1817	65
FT:1	1	MASC02475	MASC02577	4759749	13841417	2148	82
FT:4 and LWC:4	4	MASC02820	MASC04725	41642	1091297	277	8
FT:5 and LWC:5	5	MASC04860	MASC05127	1193468	4243050	868	24
LWC:3	3	MASC04279	MASC07090	6535963	16478540	1524	54
						9906	304

## Sheet: Table S9
Table S9: IDs of differentially expressed genes in mapping intervals
VWU:1 DEG		VWU:3 DEG		FT:4 and PWC:4 DEG		FT:5 and PWC:5 DEG		PWC:3 DEG			FT:1 DEG
up in C24		up in C24		up in C24		up in C24		up in C24			up in C24
AT1G01480		AT3G22410		AT4G00960		AT5G05300		AT3G22060			AT1G18710
AT1G01560		AT3G22740		AT4G02330		AT5G06300		AT3G22740			AT1G35140
AT1G01640		AT3G22940				AT5G06500		AT3G20110			AT1G28370
AT1G03106		AT3G23240		down in C24		AT5G06510		AT3G26320			AT1G33760
AT1G03905		AT3G23250		AT4G01200		AT5G07760		AT3G28380			AT1G19610
AT1G05220		AT3G25780		AT4G01450		AT5G07780		AT3G27710			AT1G21245
AT1G05880		AT3G26320		AT4G01590		AT5G09290		AT3G22410			AT1G30850
AT1G06620		AT3G26500		AT4G01910		AT5G10140		AT3G23240			AT1G17615
AT1G07780		AT3G26690		AT4G01915		AT5G10410		AT3G22160			AT1G27960
AT1G09420		AT3G27473		AT4G01920		AT5G10625		AT3G26500			AT1G24530
AT1G09500		AT3G27710				AT5G11180		AT3G25780			AT1G20590
AT1G10040		AT3G28270				AT5G11920		AT3G43430			AT1G22480
AT1G10070		AT3G28380						AT3G29250			AT1G26400
AT1G10550		AT3G29034				down in C24		AT3G19040			AT1G17460
AT1G10920		AT3G29250				AT5G05400		AT3G26690			AT1G30720
AT1G11370		AT3G29970				AT5G05840		AT3G21780			AT1G19250
AT1G11610		AT3G32130				AT5G05860		AT3G20960			AT1G14870
AT1G12940		AT3G36659				AT5G06330		AT3G21520			AT1G25083
AT1G13520		AT3G43430				AT5G08565		AT3G20370			AT1G16420
AT1G13550		AT3G43930				AT5G08600		AT3G23250			AT1G22340
AT1G14080		AT3G45330				AT5G09730		AT3G29970			AT1G26530
AT1G14120		AT3G46190				AT5G10430		AT3G36659			AT1G15520
AT1G14780		AT3G46690				AT5G10620		AT3G28270			AT1G35260
AT1G14870		AT3G46700				AT5G11250		AT3G29034			AT1G19530
AT1G15520		AT3G47050				AT5G11310		AT3G19350			AT1G15870
AT1G15870		AT3G47090				AT5G11410		AT3G43930			AT1G30700
AT1G16150		AT3G47160						AT3G19320			AT1G14780
AT1G16160		AT3G47580						AT3G27473			AT1G18180
AT1G16370		AT3G48390						AT3G22940			AT1G21120
AT1G16420		AT3G48400						AT3G32130			AT1G26390
AT1G17460		AT3G48640									AT1G21310
AT1G17615		AT3G48770						down in C24			AT1G30220
AT1G18180		AT3G49230						AT3G30720			AT1G29860
AT1G18710		AT3G49570						AT3G22240			AT1G14080
AT1G18860		AT3G49780						AT3G28840			AT1G32960
AT1G19250		AT3G50470						AT3G21620			AT1G16370
AT1G19530								AT3G26240			AT1G22980
AT1G19610		down in C24						AT3G27150			AT1G14120
AT1G20590		AT3G22240						AT3G28130			AT1G28480
AT1G21120		AT3G22840						AT3G44990			AT1G26380
AT1G21245		AT3G23120						AT3G23120			AT1G16160
AT1G21310		AT3G24515						AT3G27920			AT1G18860
AT1G22340		AT3G24890						AT3G19520			AT1G34180
AT1G22480		AT3G25010						AT3G29280			AT1G33840
AT1G22980		AT3G25590						AT3G22840			AT1G23850
AT1G23850		AT3G26240						AT3G19230			AT1G16150
AT1G24530		AT3G27150						AT3G21250			AT1G29180
AT1G25083		AT3G27920						AT3G29330			AT1G31140
AT1G26380		AT3G28130						AT3G24515			AT1G33670
AT1G26390		AT3G28140						AT3G28140
AT1G26400		AT3G28840						AT3G29670			down in C24
AT1G26530		AT3G29280						AT3G18980			AT1G23960
AT1G27960		AT3G29330						AT3G24890			AT1G31580
AT1G28370		AT3G29670						AT3G25590			AT1G33950
AT1G28480		AT3G30720						AT3G20230			AT1G22590
AT1G29180		AT3G44990						AT3G25010			AT1G14520
AT1G29860		AT3G45430									AT1G25210
AT1G30220		AT3G46980									AT1G30530
AT1G30700		AT3G47030									AT1G24793
AT1G30720		AT3G47295									AT1G19397
AT1G30850		AT3G47675									AT1G33960
AT1G31140		AT3G47965									AT1G31835
		AT3G48280									AT1G27940
down in C24		AT3G48290									AT1G34760
AT1G01600		AT3G50300									AT1G16130
AT1G02020		AT3G50390									AT1G29450
AT1G02050		AT3G50480									AT1G19080
AT1G02205											AT1G31490
AT1G03410											AT1G33600
AT1G03430											AT1G34060
AT1G03550											AT1G15890
AT1G04570											AT1G14190
AT1G04620											AT1G26770
AT1G06080											AT1G24735
AT1G06100											AT1G30250
AT1G06170											AT1G14530
AT1G06640											AT1G27030
AT1G09080											AT1G24480
AT1G09350											AT1G29270
AT1G10380											AT1G25450
AT1G11850											AT1G15080
AT1G12010											AT1G32310
AT1G13420											AT1G31430
AT1G13650											AT1G26945
AT1G14190
AT1G14520
AT1G14530
AT1G15080
AT1G15890
AT1G16130
AT1G19080
AT1G19397
AT1G22590
AT1G23960
AT1G24480
AT1G24735
AT1G24793
AT1G25210
AT1G25450
AT1G26770
AT1G26945
AT1G27030
AT1G27940
AT1G29270
AT1G29450
AT1G30250
AT1G30530
AT1G31430
AT1G31490
AT1G31580
AT1G31835

## Sheet: Table S10
Table S10: Fold expression and error (Line/Col-0) of selected DE genes in three mapping intervals at 26- and 43 days post germination (n= 3).
26 days post germination
	NFY-A10	NUDT13	FLC	FRI	AGL96	AGP4	At4g00960	At4g01915	At5g10625	FL-T
Col-0	1	1	1	1	1	1	1	1	1	1
C24	1.63514	2.29385	8.56128	1.57344	4.89236	0.359475	11.9213	0.2309	0.950566	1.41326
N13	0.570615	0.810669	1.26249	0.876396	1.69528	0.43081	0.538323	0.517119	0.847105	0.157304
N14	0.723631	0.800624	1.08351	0.842663	2.88264	0.405698	0.462485	0.761701	0.481788	0.37412
N71	0.713924	0.495327	0.982265	1.03259	2.17472	0.962887	0.591195	0.742755	0.593861	1.43635
M29	0.788382	1.23577	7.17144	1.27785	1.06321	0.349759	6.15953	0.264594	0.446804	0.296216
M36	1.09746	1.65777	1.86439	1.20825	3.4622	0.647776	0.462029	1.42052	0.624632	8.3818
Msub15	1.02232	1.3883	1.72461	2.3504	5.76178	0.441104	0.340984	1.77277	0.304978	3.73661
Nsub21	1.07276	0.794226	5.90007	2.13842	0.959559	2.07842	5.90007	0.794226	2.13842	0.278942
	0.300447	0.192364	0.405341	0.102475	0.194116	0.348223	0.10153	0.412663	0.445902	0.648705
	0.592284	0.588754	2.57302	0.349072	2.38228	0.141688	2.9706	0.0762566	0.460587	0.831241
	0.129718	0.117492	0.363061	0.0726117	0.253902	0.116713	0.039683	0.164458	0.268349	0.0809118
	0.22111	0.196798	0.388734	0.102671	0.450908	0.104642	0.0434188	0.273344	0.20189	0.215505
	0.154437	0.1237	0.29748	0.0926755	0.444982	0.318044	0.0539506	0.240493	0.225313	0.801303
	0.212656	0.179509	2.05641	0.100875	0.18445	0.107049	0.82303	0.0805256	0.157615	0.238821
	0.453809	0.22881	0.541727	0.115111	1.04784	0.230147	0.0388942	0.667594	0.327345	4.46155
	0.291385	0.53799	0.532327	0.820244	2.39599	0.164535	0.0294518	1.09656	0.121026	1.80434
	0.258908	0.0804294	1.00018	0.201063	0.365434	0.458236	1.00018	0.0804294	0.201063	0.150287
43 days post germination
	FL-T	FRI	AGL96	At4g00960	FLC	AGP4	At5g10625	At4g01915	NUDT13	NFYA10	At3g43930	At3g22940	At3g28840
Col-0	1	1	1	1	1	1	1	1	1	1	1	1	1
C24	1.99123	1.3311	10.6483	12.986	10.1297	0.197328	1.62674	0.125519	2.67537	6.88981	7.94235	1.66102	0.729667
N13	1.55219	1.01513	10.571	0.830809	1.53935	0.587464	4.10725	0.870131	1.72779	1.97818	0.6961	0.330603	1.13463
N14	0.846684	1.58731	9.34084	0.719094	1.35381	0.811052	1.83642	0.696459	0.715149	1.7326	0.618675	0.179904	0.92545
N71	1.28065	1.07124	5.82634	0.602058	1.01131	0.586557	0.91111	0.574246	0.700929	1.52403	0.578988	0.616027	0.736839
M29	0.589172	1.06023	0.557739	9.02446	8.33949	0.168035	1.04402	0.105223	1.80196	2.7814	7.04484	1.14865	0.549455
M36	57.2684	0.722929	7.12487	0.776321	1.59072	0.19805	1.43994	0.663541	1.88741	3.71761	7.30888	1.98536	0.593673
Msub15	26.925	0.62901	9.28348	0.486602	1.01291	0.129542	0.671266	0.324396	0.822875	2.33612	5.31578	1.04929	0.441134
Nsub21	1.09103	1.80753	1.12545	5.24867	13.9629	1.3343	0.993862	2.65011	1.9381	1.25635	0.928555	0.861053	4.09103
	0.0106152	0.127546	0.0175604	0.101221	0.0696067	0.982634	0.0304313	0.182385	0.326166	0.429648	0.549384	0.180591	0.140455
	0.0210702	0.201856	0.317435	3.07293	0.541998	0.151328	0.0460983	0.0162606	0.622584	2.29165	3.14514	0.263391	0.115193
	0.0198653	0.145101	0.480726	0.10588	0.462682	0.459929	0.465754	0.23725	0.799597	0.983512	0.309478	0.0479978	0.188047
	0.00910288	0.364521	0.235524	0.068378	0.252612	0.689549	0.124248	0.141737	0.196157	0.545877	0.295079	0.0231544	0.177427
	0.0145419	0.158027	0.154355	0.0561945	0.0915346	0.46552	0.0376949	0.126372	0.211246	0.481437	0.247478	0.103762	0.11692
	0.00602803	0.12629	0.00880678	2.63335	2.41981	0.130573	0.0494812	0.0269863	0.705874	1.13599	3.08465	0.156027	0.0790952
	3.34336	0.112265	0.274209	0.106899	0.478487	0.163291	0.116112	0.291077	0.990388	1.80451	4.06245	0.382034	0.0975012
	0.424134	0.0947442	0.306049	0.0442289	0.137962	0.0949266	0.0262079	0.0580566	0.318056	1.04141	2.94411	0.176428	0.0457305
	0.675488	0.1018	0.375853	1.60751	1.82681	0.123284	0.234716	1.26645	0.541553	0.530252	2.55298	0.332214	1.42656

[truncated: 1 more sheets: Table S11]
